# Supplementary material for: Sponges-Cyanobacteria associations: Global diversity overview and new data from the Eastern Mediterranean
Source: PLoS One. 2018 Mar 29;13(3):e0195001. doi: 10.1371/journal.pone.0195001 (PMC5875796; doi:10.1371/journal.pone.0195001)
Supplement: S4 Table — (XLSX) [file pone.0195001.s006.xlsx]

## Sheet: Sheet1
Class	Order	Family	Taxa	Symbiont	Provinces	Method	Source	Remarks
Calcarea	Clathrinida	Leucettidae	Leucetta sp.	?	Eastern Coral Triangle	unknown	Diaz et al., 2007	uncertain status according to authors
			Leucetta prolifera (Carter, 1878)	Oscillatoria spongeliae, Calothrix, Synechococcus, Leptolyngbya, Prochlorococcus, Pleurocapsa, Chroococcidiopsis, Crocosphaera, Anabaena, Desmonostoc	Southwest Australian Shelf	illumina	Fromont et al., 2016
			Pericharax heteroraphis Poléjaeff, 1883	Aphanocapsa feldmannii-like	Northeast Australian Shelf	light microscopy, TEM	Wilkinson, 1979
		Clathrinidae	Clathrina sp.	Aphanocapsa raspaigella-like	Mediterranean Sea	light microscopy, TEM	Wilkinson, 1980
	Leucosolenida	Sycettidae	Sycon sp.	Aphanocapsa raspaigella-like	Mediterranean Sea	unknown	Feldmann, 1933	derived from Diaz et al., 2007
Demospongiae	Axinellida	Axinellidae	Axinella sp.1	cyanobacteria	Southwest Australian Shelf	autoflorence (medium signal)	Keesing et al., 2012
			Axinella sp.2	cyanobacteria	Lusitanian	illumina	Thomas et al., 2016
			Axinella corrugata (George and Wilson, 1919)	Synechococcus, Prochlorococcus marinus	Tropical Northwestern Atlantic	454 pyrosequencing	White et al., 2012
				cyanobacteria	Tropical Northwestern Atlantic	illumina	Thomas et al., 2016
			Axinella infundibuliformis (Linnaeus, 1759)	cyanobacteria	Northern European Seas	illumina	Thomas et al., 2016
			Cymbastela sp.	cyanobacteria	Western Indian Ocean	illumina	Thomas et al., 2016
				?	Eastern Coral Triangle	unknown	Diaz et al., 2007	uncertain status according to authors
			Cymbastela concentrica (Lendenfeld, 1887)	cyanobacteria	Southeast Australian Shelf	454 pyrosequencing	Fan et al., 2012
			Cymbastela coralliophila Hooper and Bergquist, 1992	Candidatus Synechococcus spongiarum	Northeast Australian Shelf	cloning	Webster et al., 2013
				cyanobacteria	Tropical Southwestern Pacific/Tropical Northwestern Atlantic	454 pyrosequencing	Schmitt et al., 2012
				cyanobacteria	Northeast Australian Shelf	454 pyrosequencing	Fan et al., 2012
				cyanobacteria	Tropical Southwestern Pacific/Northeast Australian Shelf	illumina	Thomas et al., 2016
			Cymbastela marshae Hooper and Bergquist, 1992	cyanobacteria	Southwest Australian Shelf	DGGE	Lemloh et al., 2009
				Oscillatoria rosea-like	West Central Australian Shelf	DGGE	Usher et al., 2004b
				Oscillatoria sp.	West Central Australian Shelf	TEM, molecular techniques	Usher et al., 2006
			Dragmacidon reticulatum (Ridley and Dendy, 1886)	Synechococcus, Prochlorococcus	Tropical Southwestern Atlantic	cloning	Passarini et al., 2015
				cyanobacteria	Tropical Northwestern Atlantic	chl a measurement (low concentration)	Erwin and Thacker, 2007
			Phakellia ventilabrum (Linnaeus, 1767)	cyanobacteria	Northern European Seas	illumina	Thomas et al., 2016
		Raspailiidae	Echinodictyum cancellatum (Lamarck, 1814)	cyanobacteria	Southwest Australian Shelf	autoflorence (low signal)	Keesing et al., 2012
			Ectyoplasia ferox (Duchassaing and Michelotti, 1864)	cyanobacteria	Tropical Northwestern Atlantic	illumina	Easson and Thacker, 2014
				cyanobacteria	Tropical East Pacific	illumina	Thomas et al., 2016
				cyanobacteria	Tropical Northwestern Atlantic	chl a measurements	Erwin and Thacker, 2007
			Raspailia (Raspaxilla) topsenti Dendy, 1924	cyanobacteria	Northern New Zealand	cloning	Giles et al., 2013
	Agelasida	Agelasidae	Agelas oroides (Schmidt, 1864)	Synechococcus-like	Mediterranean Sea	DGGE	Ribes et al., 2012
			Agelas citrina Gotera and Alcolado, 1987	cyanobacteria	Tropical Northwestern Atlantic	autoflorence	Gloeckner et al., 2014
			Agelas dilatata Duchassaing and Michelotti, 1864	cyanobacteria	Tropical Northwestern Atlantic	autoflorence	Gloeckner et al., 2014
			Agelas robusta Pulitzer-Finali, 1982	Synechococcus	South China Sea	cloning	Sun et al., 2010
		Astroscleridae	Astrosclera willeyana Lister, 1900	cyanobacteria	South China Sea	cloning	Yang and Li, 2012
				Synechococcus	Northeast Australian Shelf	cloning	Karlińska-Batres and Wörheide, 2013b
				Synechococcus	Northeast Australian Shelf	cloning	Karlińska-Batres and Wörheide, 2015
			Ceratoporella nicholsoni (Hickson, 1911)	cyanobacteria	Red Sea and Gulf of Aden	qPCR assay, autoflorence, WGA	Bayer et al., 2014
	Biemnida	Biemnidae	Biemna ehrenbergi (Keller, 1889)	cyanobacteria	Red Sea and Gulf of Aden	454 pyrosequencing	Schmitt et al., 2012
			Neofibularia irata Wilkinson, 1978	Aphanocapsa feldmannii-like	Northeast Australian Shelf	light microscopy, TEM	Wilkinson, 1980
			Neofibularia nolitangere (Duchassaing and Michelotti, 1864)	Aphanocapsa feldmannii-like	Tropical Northwestern Atlantic	unknown	Rützler, 1990	derived from Diaz et al., 2007
		Rhabderemiidae	Rhabderemia sorokinae Hooper, 1990	cyanobacteria	Eastern Coral Triangle	layer chromatography	Diaz et al., 2007
			Rhabderemia sp.	Aphanocapsa feldmannii-like	Western Coral Triangle	unknown	Diaz et al., 2007
	Bubarida	Dictyonellidae	Rhaphoxya sp.	Synechococcus, Prochlorococcus	Tropical Northwestern Pacific	454 pyrosequencing	Steinert et al., 2016
			Dictyonella funicularis (Rützler, 1981)	Aphanocapsa raspaigella-like	Tropical Northwestern Atlantic	TEM	Rützler, 1981
			Acanthella cavernosa Dendy, 1922	Synechococcus, Prochlorococcus	Tropical Northwestern Pacific	454 pyrosequencing	Steinert et al., 2016
	Clionaida	Clionaidae	Cliona sp.	Aphanocapsa feldmannii-like	Mediterranean Sea	unknown	Sarà, 1966	derived from Diaz et al., 2007
			Cliona celata Grant, 1826	cyanobacteria	Lusitanian	illumina	Thomas et al., 2016
			Cliona delitrix Pang, 1973	cyanobacteria	Tropical Northwestern Atlantic	illumina	Thomas et al., 2016
				cyanobacteria	Tropical Northwestern Atlantic	chl a measurements (low concentration)	Erwin and Thacker, 2007
			Cliona viridis (Schmidt, 1862)	cyanobacteria	Lusitanian	illumina	Thomas et al., 2016
			Cliona varians (Duchassaing and Michelotti, 1864)	cyanobacteria	Tropical Northwestern Atlantic	chl a measurements (low concentration)	Erwin and Thacker, 2007
			Spheciospongia sp.	Aphanocapsa feldmannii-like	Tropical Northwestern Atlantic	unknown	Rützler, 1990	derived from Diaz et al., 2007
			Spheciospongia florida (Lendenfeld, 1897)	Candidatus Synechococcus spongiarum	Western Indian Ocean	cloning	Steindler et al., 2005
			Spheciospongia cf. papillosa (Ridley and Dendy, 1886)	cyanobacteria	Southwest Australian Shelf	autoflorence (medium signal)	Keesing et al., 2012
			Spheciospongia vagabunda (Ridley, 1884)	cyanobacteria	Sahul Shelf	illumina	Thomas et al., 2016
		Placospongiidae	Placospongia intermedia Sollas, 1888	cyanobacteria	Tropical Northwestern Atlantic	illumina	Easson and Thacker, 2014
				cyanobacteria	Tropical East Pacific	illumina	Thomas et al., 2016
				cyanobacteria	Tropical Northwestern Atlantic	pcr screening	Erwin and Thacker, 2007
		Spirastrellidae	Spirastrella sp.	Synechocystis trididemni-like	Northeast Australian Shelf	light microscopy	Cox et al., 1985
			Spirastrella coccinea (Duchassaing and Michelotti, 1864)	cyanobacteria	Tropical Northwestern Atlantic	pcr screening	Erwin and Thacker, 2007
	Chondrillida	Chondrillidae	Chondrilla sp.1	Synechococcus sp.	Southeast Australian Shelf	DGGE	Usher et al., 2004b
			Chondrilla sp.2	Synechococcus sp.	Southeast Australian Shelf	DGGE	Usher et al., 2004b
			Chondrilla australiensis Carter, 1873	Candidatus Synechococcus spongiarum	Southwest Australian Shelf	DGGE	Lemloh et al., 2009
				cyanobacteria	West Central Australian Shelf	454 pyrosequencing	Schmitt et al., 2012
				cyanobacteria	West Central Australian Shelf	illumina	Thomas et al., 2016
				Candidatus Synechococcus spongiarum	West Central Australian Shelf	DGGE, FISH, TEM	Usher et al., 2004a
				Candidatus Synechococcus spongiarum	Northwest Australian Shelf, West Central Australian Shelf	DGGE	Usher et al., 2004b
				Aphanocapsa feldmannii	West Central Australian Shelf	TEM	Usher et al., 2001
			Chondrilla caribensis f. hermatypica Rützler, Duran and Piantoni, 2007	Candidatus Synechococcus spongiarum	Tropical Northwestern Atlantic	cloning	Erwin and Thacker, 2008b
				Candidatus Synechococcus spongiarum	Tropical Northwestern Atlantic	cloning	Erwin and Thacker, 2007
			Chondrilla caribensis f. caribensis Rützler, Duran and Piantoni, 2007	Candidatus Synechococcus spongiarum	Tropical East Pacific	cloning	Erwin and Thacker, 2008b
				Candidatus Synechococcus spongiarum	Tropical Northwestern Atlantic	cloning	Erwin and Thacker, 2007
			Chondrilla caribensis Rützler, Duran and Piantoni, 2007	cyanobacteria	Tropical Northwestern Atlantic	illumina	Easson and Thacker, 2014
				cyanobacteria	Tropical East Pacific	illumina	Thomas et al., 2016
			Chondrilla nucula Schmidt, 1862	cyanobacteria	Tropical Northwestern Atlantic	TEM	Maldonado, 2007
				Aphanocapsa feldmannii-like	Mediterranean Sea	unknown	Sarà, 1966	derived from Diaz et al., 2007
				Synechococcus sp.	Tropical Northwestern Atlantic	cloning	Hill et al., 2006
				cyanobacteria	Mediterranean Sea	biochemical assay	Arillo et al., 1993
				Candidatus Synechococcus spongiarum	Mediterranean Sea	DGGE	Usher et al., 2004b
				Candidatus Synechococcus spongiarum	Mediterranean Sea	TEM, molecular techniques	Usher et al., 2006
	Chondrosiida	Chondrosiidae	Chondrosia reniformis Nardo, 1847	cyanobacteria	Mediterranean Sea	qPCR assay, autoflorence, WGA	Bayer et al., 2014
				cyanobacteria	Tropical Northwestern Atlantic	chl a measurements (low concentration)	Erwin and Thacker, 2007
	Dendroceratida	Darwinellidae	Aplysilla sp.	Aphanocapsa raspaigella-like	Mediterranean Sea	light microscopy, TEM	Wilkinson, 1980
			Aplysilla rosea (Barrois, 1876)	Prochlorococcus	Lusitanian	454 pyrosequencing	Alex and Antunes, 2015
			Chelonaplysilla erecta (Row, 1911)	cyanobacteria	Tropical Northwestern Atlantic	pcr screening	Erwin and Thacker, 2007
			Darwinella sp.	Aphanocapsa feldmannii-like	Western Coral Triangle	unknown	Diaz et al., 2007
			Dendrilla sp.	Synechococcus-like	Southwest Australian Shelf	autoflorence	Lemloh et al., 2009
	Dictyoceratida	Dysideidae	Dysidea sp.1	Oscillatoria spongeliae	Northeast Australian Shelf	TEM	Larkum et al., 1987
			Dysidea sp.2	Oscillatoria spongeliae	Eastern Coral Triangle/Western Coral Triangle	unknown	Diaz et al., 2007
			Dysidea sp.3	Oscillatoria spongeliae	Eastern Coral Triangle/Western Coral Triangle	unknown	Diaz et al., 2007
			Dysidea sp.4	Oscillatoria spongeliae	Eastern Coral Triangle/Western Coral Triangle	unknown	Diaz et al., 2007
			Dysidea avara (Schmidt, 1862)	cyanobacteria	Mediterranean Sea	qPCR assay, autoflorence, WGA	Bayer et al., 2014
				Synechococcus-like	Mediterranean Sea	DGGE	Ribes et al., 2012
				cyanobacteria	Mediterranean Sea	Illumina	Thomas et al., 2016
			Dysidea etheria de Laubenfels, 1936	cyanobacteria	Tropical Northwestern Atlantic	Illumina	Easson and Thacker, 2014
				cyanobacteria	Tropical Northwestern Atlantic	autoflorence	Gloeckner et al., 2014
				cyanobacteria	Tropical East Pacific	Illumina	Thomas et al., 2016
			Dysidea fragilis (Montagu, 1814)	cyanobacteria	Lusitanian	Illumina	Thomas et al., 2016
			Dysidea granulosa Bergquist, 1965	Oscillatoria spongeliae	Tropical Northwestern Pacific	cloning	Thacker and Starnes, 2003
			Lamellodysidea chlorea (de Laubenfels, 1954)	Oscillatoria spongeliae	Eastern Coral Triangle/Western Coral Triangle	unknown	Diaz et al., 2007
				Oscillatoria spongeliae	Western Coral Triangle	cloning, FISH	Ridley et al., 2005
			Lamellodysidea herbacea (Keller, 1889)	Oscillatoria spongeliae	Northeast Australian Shelf	TEM	Larkum et al., 1987
				Oscillatoria spongeliae	Western Coral Triangle	cloning, FISH	Ridley et al., 2005
				Oscillatoria spongeliae	Northeast Australian Shelf	isolation	Hinde et al., 1994	one isolate
		Irciniidae	Ircinia sp.1	Candidatus Synechococcus spongiarum	Tropical East Pacific	cloning	Erwin and Thacker, 2008b
			Ircinia sp.2	Candidatus Synechococcus spongiarum	Northeast Australian Shelf	cloning	Webster et al., 2013
			Ircinia sp.3	Candidatus Synechococcus spongiarum	Tropical Northwestern Atlantic	cloning	Erwin and Thacker, 2007
			Ircinia sp.4	cyanobacteria	Tropical Northwestern Atlantic	chl a measurements	Erwin and Thacker, 2008
			Ircinia campana (Lamarck, 1814)	Candidatus Synechococcus spongiarum	Tropical East Pacific	cloning	Erwin and Thacker, 2008b
				Aphanocapsa feldmannii, Candidatus Synechococcus spongiarum	Tropical Northwestern Atlantic	cloning	Rützler, 1990; Steindler et al., 2005
				Candidatus Synechococcus spongiarum	Tropical Northwestern Atlantic	cloning	Erwin and Thacker, 2007
			Ircinia felix (Duchassaing and Michelotti, 1864)	cyanobacteria	Tropical Northwestern Atlantic	qPCR assay, autoflorence, WGA	Bayer et al., 2014
				Candidatus Synechococcus spongiarum	Tropical East Pacific	cloning	Erwin and Thacker, 2008b
				cyanobacteria	Tropical Northwestern Atlantic	454 pyrosequencing	Schmitt et al., 2012
				Candidatus Synechococcus spongiarum	Tropical Northwestern Atlantic	cloning	Pita et al., 2013a
				cyanobacteria	Tropical Northwestern Atlantic	autoflorence	Gloeckner et al., 2014
				cyanobacteria	Tropical Northwestern Atlantic	Illumina	Thomas et al., 2016
				Aphanocapsa feldmannii, Candidatus Synechococcus spongiarum	Tropical Northwestern Atlantic	cloning	Rützler, 1990; Steindler et al., 2005
				Candidatus Synechococcus spongiarum	Tropical Northwestern Atlantic	cloning	Erwin and Thacker, 2007
			Ircinia irregularis (Poléjaeff, 1884)	cyanobacteria	Tropical Southwestern Pacific/ Tropical Northwestern Atlantic	454 pyrosequencing	Schmitt et al., 2012
			Ircinia oros (Schmidt, 1864)	cyanobacteria	Mediterranean Sea	Illumina	Thomas et al., 2016
			Ircinia ramosa (Keller, 1889)	Candidatus Synechococcus spongiarum	Northeast Australian Shelf	454 pyrosequencing	Webster et al., 2010
				cyanobacteria	Northeast Australian Shelf	chl a measurements	Wilkinson 1983
			Ircinia strobilina (Lamarck, 1816)	Lyngbya, Leptolyngbya, Cyanothece, Mastigocladus testaurum, Anabaena, Calothrix sp., Microcoleus, Hydrocoleum	Tropical Northwestern Atlantic	454 pyrosequencing	Zhang et al., 2014
				cyanobacteria	Tropical Northwestern Atlantic	Illumina	Thomas et al., 2016
				cyanobacteria	Tropical Northwestern Atlantic	chl a measurements (low concentration)	Erwin and Thacker, 2007
			Ircinia variabilis (Schmidt, 1862)	cyanobacteria	Mediterranean Sea	454 pyrosequencing	Schmitt et al., 2012
				Candidatus Synechococcus spongiarum, Synechocystis, Prochloron	Mediterranean Sea	cloning, TEM	Erwin et al., 2012
				cyanobacteria	Mediterranean Sea	T-RFLP analyses	Pita et al., 2013b
				Candidatus Synechococcus spongiarum	Mediterranean Sea	454 pyrosequencing	Burgsdorf et al., 2015
				cyanobacteria	Mediterranean Sea	Illumina	Thomas et al., 2016
				Aphanocapsa feldmannii, Aphanocapsa raspaigella-like	Mediterranean Sea	TEM	Sarà, 1971
				Synechococcus sp., Candidatus Synechococcus spongiarum	Mediterranean Sea	DGGE	Usher et al., 2004b
				Candidatus Synechococcus spongiarum, Aphanocapsa feldmannii, Aphanocapsa raspaigella	Mediterranean Sea	TEM, molecular techniques	Usher et al., 2006
			Psammocinia sp.	Aphanocapsa feldmannii	Eastern Coral Triangle	unknown	Diaz et al., 2007
			Sarcotragus sp.1	Synechocystis sp.	Southwest Australian Shelf	DGGE, autoflorence	Keesing et al., 2012
			Sarcotragus sp.2	Synechocystis	Southwest Australian Shelf	DGGE	Lemloh et al., 2009
			Sarcotragus fasciculatus (Pallas, 1766)	Candidatus Synechococcus spongiarum	Mediterranean Sea	TEM	Erwin et al., 2012
				cyanobacteria	Mediterranean Sea	T-RFLP analyses	Pita et al., 2013b
				cyanobacteria	Mediterranean Sea	Illumina	Thomas et al., 2016
		Spongiidae	Coscinoderma sp.	Aphanocapsa feldmannii	Northeast Australian Shelf	light microscopy, TEM	Wilkinson, 1980
			Coscinoderma matthewsi (Lendenfeld, 1886)	Candidatus Synechococcus spongiarum	Northeast Australian Shelf	DGGE, cloning	Webster et al., 2013
			Hippospongia sp.1	Candidatus Synechococcus spongiarum	Southwest Australian Shelf	DGGE	Lemloh et al., 2009
			Hippospongia sp.2	cyanobacteria	West Central Australian Shelf	454 pyrosequencing	Schmitt et al., 2012
			Hippospongia sp.3	cyanobacteria	West Central Australian Shelf	illumina	Thomas et al., 2016
			Rhopaloeides odorabile Thompson, Murphy, Bergquist and Evans, 1987	Candidatus Synechococcus spongiarum	Northeast Australian Shelf	454 pyrosequencing	Webster et al., 2010
				cyanobacteria	Northeast Australian Shelf	454 pyrosequencing	Fan et al., 2012
				cyanobacteria	Tropical Southwestern Pacific/Northeast Australian Shelf	illumina	Thomas et al., 2016
				Leptolyngbya or Plectonema-like	Northeast Australian Shelf	isolation	Webster and Hill, 2001	one isolate
			Spongia sp.	Synechocystis sp.	Southwest Australian Shelf	DGGE	Keesing et al., 2012
			Spongia (Spongia) officinalis Linnaeus, 1759	cyanobacteria	Mediterranean Sea	flow cytometry	Topçu et al., 2010
			Spongia (Spongia) pertusa Hyatt, 1877	cyanobacteria	Tropical Northwestern Atlantic	chl a measurements (low concentration)	Erwin and Thacker, 2007
		Thorectidae	Carteriospongia sp.1	Aphanocapsa feldmannii-like	Western Coral Triangle/Eastern Coral Triangle	unknown	Diaz et al., 2007
			Carteriospongia sp.2	Aphanocapsa feldmannii-like	Northeast Australian Shelf	unknown	Wilkinson, 1992	derived from Diaz et al., 2007
			Carteriospongia foliascens (Pallas, 1766)	cyanobacteria	Northeast Australian Shelf/Northwest Australian Shelf/Warm Temperate Northwest Pacific/Tropical Southwestern Pacific/	Illumina	Luter et al., 2015
				Candidatus Synechococcus spongiarum	Northeast Australian Shelf	cloning	Webster et al., 2013
				Candidatus Synechococcus spongiarum	Red Sea and Gulf of Aden	454 pyrosequencing, metagenome	Gao et al., 2014
				cyanobacteria	Tropical Southwestern Pacific/Tropical Northwestern Atlantic	Illumina	Thomas et al., 2016
				Candidatus Synechococcus spongiarum	Western Indian Ocean	cloning	Steindler et al., 2005
				Aphanocapsa feldmannii	Northeast Australian Shelf	light microscopy	Wilkinson, 1978
			Candidaspongia flabellata Bergquist, Sorokin and Karuso, 1999	cyanobacteria	Northeast Australian Shelf	isolation	Burja and Hill, 2001	nine isolates
			Dactylospongia elegans (Thiele, 1899)	cyanobacteria	Eastern Coral Triangle	unknown	Diaz et al., 2007
			Dactylospongia metachromia (de Laubenfels, 1954)	cyanobacteria	Tropical Northwestern Pacific	DGGE	Jeong and Park, 2012
			Hyrtios sp.1	cyanobacteria	Marshall, Gilbert, and Ellis Islands	DGGE	Park, 2010
			Hyrtios sp.2	cyanobacteria	Tropical Southwestern Pacific/Tropical Northwestern Atlantic	454 pyrosequencing	Schmitt et al., 2012
			Hyrtios altus (Poléjaeff, 1884)	cyanobacteria	Tropical Northwestern Pacific	454 pyrosequencing	Schmitt et al., 2012
				cyanobacteria	Tropical Northwestern Pacific	illumina	Thomas et al., 2016
			Hyrtios erectus (Keller, 1889)	cyanobacteria	Red Sea and Gulf of Aden	454 pyrosequencing	Lee et al., 2010
				cyanobacteria	Red Sea and Gulf of Aden	454 pyrosequencing	Schmitt et al., 2012
				cyanobacteria	Red Sea and Gulf of Aden	454 pyrosequencing	Thomas et al., 2016
			Hyrtios violaceus (Duchassaing and Michelotti, 1864)	Oscillatoria spongeliae	Tropical Northwestern Atlantic	cloning	Thacker et al., 2007
				Oscillatoria spongeliae	Tropical Northwestern Atlantic	unknown	Rützler, 1990	derived from Diaz et al., 2007
			Hyrtios proteus Duchassaing and Michelotti, 1864	cyanobacteria	Tropical Northwestern Atlantic	pcr screening	Erwin and Thacker, 2007
			Lendenfeldia chondrodes (de Laubenfels, 1954)	Oscillatoria spongeliae, Synechocystis sp.	Western Coral Triangle	cloning, FISH	Ridley et al., 2005
			Lendenfeldia dendyi (Lendenfeld, 1889)	Prochloron spp., Oscillatoria spongeliae	Western Indian Ocean	cloning	Steindler et al., 2005
			Lendenfeldia frondosa (Lendenfeld, 1889)	Aphanocapsa raspaigella-like	Western Coral Triangle/Eastern Coral Triangle	unknown	Diaz et al., 2007
			Luffariella sp.	cyanobacteria	Southwest Australian Shelf	autoflorence (low signal)	Keesing et al., 2012
			Phyllospongia sp.1	Candidatus Synechococcus spongiarum	Southwest Australian Shelf	DGGE	Lemloh et al., 2009
			Phyllospongia sp.2	cyanobacteria	Southwest Australian Shelf	illumina	Thomas et al., 2016
			Phyllospongia alcicornis (Esper, 1794)	Aphanocapsa feldmannii	Northeast Australian Shelf	unknown	Wilkinson, 1992	derived from Diaz et al., 2007
			Phyllospongia papyracea (Esper, 1794)	Aphanocapsa feldmannii	Northeast Australian Shelf	unknown	Wilkinson, 1992	derived from Diaz et al., 2007
				Oscillatoria spongeliae	Western Coral Triangle	cloning, FISH	Ridley et al., 2005
			Smenospongia aurea (Hyatt, 1875)	Candidatus Synechococcus spongiarum	Tropical Northwestern Atlantic	cloning	Erwin and Thacker, 2008b
		Verticillitidae	Vaceletia crypta (Vacelet, 1977)	cyanobacteria	Tropical Southwestern Pacific	DGGE, cloning	Karlińska-Batres and Wörheide, 2013a
	Haplosclerida	Callyspongiidae	Arenosclera brasiliensis Muricy and Ribeiro, 1999	Chrococcales, Prochlorales	Tropical Southwestern Atlantic	454 pyrosequencing	Trindade-Silva et al., 2012
			Callyspongia sp.1	Synechococcus, Prochlorococcus	Tropical Northwestern Pacific	454 pyrosequencing	Steinert et al., 2016
			Callyspongia sp.2	Synechococcus-like	Southwest Australian Shelf	autoflorence	Lemloh et al., 2009
			Callyspongia sp.3	cyanobacteria	Western Indian Ocean	illumina	Thomas et al., 2016
			Callyspongia sp.4	Aphanocapsa feldmannii-like	Northeast Australian Shelf	light microscopy, TEM	Wilkinson, 1980
			Callyspongia (Cladochalina) vaginalis (Lamarck, 1814)	cyanobacteria	Tropical Northwestern Atlantic	qPCR assay, autoflorence, WGA	Bayer et al., 2014
				cyanobacteria	Northern New Zealand	cloning	Giles et al., 2013
				cyanobacteria	Tropical Northwestern Atlantic	cloning	Gloeckner et al., 2014
				cyanobacteria	Tropical Northwestern Atlantic	chl a measurements	Erwin and Thacker, 2007
			Callyspongia (Callyspongia) cf. sp.	cyanobacteria	Southwest Australian Shelf	autoflorence (low signal)	Keesing et al., 2012
				cyanobacteria	Marshall, Gilbert, and Ellis Islands	DGGE	Park , 2010
			Siphonochalina sp.	Aphanocapsa feldmannii-like	Red Sea and Gulf of Aden	chl a measurements	Wilkinson, 1978
		Chalinidae	Chalinula molitba (de Laubenfels, 1949)	cyanobacteria	Tropical Northwestern Atlantic	illumina	Easson and Thacker, 2014
				cyanobacteria	Tropical East Pacific	illumina	Easson and Thacker, 2014
			Haliclona (Haliclona) cf. sp.	cyanobacteria	Southwest Australian Shelf	autoflorence (low signal)	Keesing et al., 2012
			Haliclona (Haliclona) sp.1	Synechococcus-like	Southwest Australian Shelf	autoflorence	Lemloh et al., 2009
			Haliclona (Haliclona) sp.2	cyanobacteria	Red Sea and Gulf of Aden	layer chromatography	Wilkinson, 1978
			Haliclona (Haliclona) sp.3	Synechococcus sp.	Southwest Australian Shelf	TEM, molecular techniques	Usher et al., 2006
			Haliclona (Haliclona) sp.4	Synechococcus sp.	Southwest Australian Shelf	DGGE	Usher et al., 2004b
			Haliclona (Haliclona) sp. 5	Candidatus Synechococcus spongiarum	Northeast Australian Shelf	DGGE, cloning	Webster et al., 2013
			Haliclona (?Gellius) sp.	Synechococcus	Northeast Australian Shelf	cloning	Sipkema et al., 2009
			Haliclona (Reniera) mucifibrosa de Weerdt, Rützler and Smith, 1991	cyanobacteria	Tropical Northwestern Atlantic	pcr screening	Erwin and Thacker, 2007
			Haliclona (Haliclona) simulans (Johnston, 1842)	Synechococcus	Northern European Seas	cloning	Kennedy et al., 2008
				Prochlorococcus	Lusitanian	454 pyrosequencing	Alex and Antunes, 2015
			Haliclona (Reniera) sp.	cyanobacteria	Southwest Australian Shelf	autoflorence (low signal)	Keesing et al., 2012
				Aphanocapsa raspaigella-like	Northeast Australian Shelf	chl a measurements	Wilkinson, 1978
			Haliclona (Reniera) tubifera (George and Wilson, 1919)	Candidatus Synechococcus spongiarum	Tropical Northwestern Atlantic	cloning	Yang et al., 2011
				cyanobacteria	Tropical Northwestern Atlantic	illumina	Easson and Thacker, 2014
				cyanobacteria	Tropical East Pacific	illumina	Thomas et al., 2016
			Haliclona pigmentifera (Dendy, 1905)	cyanobacteria	West and South Indian Shelf	cloning	Jasmin et al., 2015
			Haliclona (Halichoclona) vansoesti de Weerdt, de Kluijver and Gomez, 1999	cyanobacteria	Tropical Northwestern Atlantic	illumina	Easson and Thacker, 2014
				cyanobacteria	Tropical Northwestern Atlantic	pcr screening	Erwin and Thacker, 2007
			Haliclona (Soestella) walentinae Díaz, Thacker, Rützler and Piantoni, 2007	Oscillatoria spongeliae	Tropical Northwestern Atlantic	cloning	Thacker et al., 2007
				Canditatus Synechococcus spongiarum	Tropical Northwestern Atlantic	cloning	Erwin and Thacker, 2007
		Niphatidae	Amphimedon sp.1	cyanobacteria	Southwest Australian Shelf	autoflorence (medium signal)	Keesing et al., 2012
			Amphimedon sp.2	Aphanocapsa raspaigella-like	Western Coral Triangle	unknown	Sarà, 1966	derived from Diaz et al., 2007
			Amphimedon sp.3	Aphanocapsa raspaigella-like	Western Coral Triangle	unknown	Sarà, 1966	derived from Diaz et al., 2007
			Amphimedon compressa Duchassaing and Michelotti, 1864	cyanobacteria	Tropical Northwestern Atlantic	illumina	Easson and Thacker, 2014
				cyanobacteria	Tropical East Pacific	illumina	Thomas et al., 2016
				cyanobacteria	Tropical Northwestern Atlantic	chl a measurements (low concentration)	Erwin and Thacker, 2007
			Amphimedon erina (de Laubenfels, 1936)	cyanobacteria	Tropical Northwestern Atlantic	illumina	Easson and Thacker, 2014
				cyanobacteria	Tropical East Pacific	illumina	Thomas et al., 2016
				cyanobacteria	Tropical Northwestern Atlantic	chl a measurements (low concentration)	Erwin and Thacker, 2007
			Cribrochalina dura (Wilson, 1902)	Aphanocapsa feldmannii-like	Tropical Northwestern Atlantic	unknown	Rützler, 1990	derived from Diaz et al., 2007
			Cribrochalina vasculum (Lamarck, 1814)	cyanobacteria	Tropical Northwestern Atlantic	illumina	Gloeckner et al., 2014
				Aphanocapsa feldmannii-like	Tropical Northwestern Atlantic	unknown	Rützler, 1990	derived from Diaz et al., 2007
			Gelliodes carnosa Dendy, 1889	Synechococcus	South China Sea	cloning	Li et al., 2011
			Niphates sp.	Oscillatoria spongeliae	Tropical Northwestern Atlantic	unknown	Diaz et al., 2007
			Niphates caycedoi (Zea and van Soest, 1986)	cyanobacteria	Tropical Northwestern Atlantic	chl a measurements (low concentration)	Erwin and Thacker, 2007
			Niphates digitalis (Lamarck, 1814)	cyanobacteria	Northern New Zealand	cloning	Giles et al., 2013
			Niphates erecta Duchassaing and Michelotti, 1864	cyanobacteria	Tropical Northwestern Atlantic	illumina	Easson and Thacker, 2014
				cyanobacteria	Tropical East Pacific	illumina	Thomas et al., 2016
				cyanobacteria	Tropical Northwestern Atlantic	pcr screening	Erwin and Thacker, 2007
		Petrosiidae	Neopetrosia exigua (Kirkpatrick, 1900)	Acaryochloris marina, Synechococcus	Western Coral Triangle	DGGE	Ohkubo and Miyashita, 2012
				Aphanocapsa feldmannii-like, Candidatus Synechococcus spongiarum	Eastern Coral Triangle/Western Coral Triangle	cloning/	Diaz et al., 2007; Thacker, 2005
			Neopetrosia carbonaria (Lamarck, 1814)	cyanobacteria	Tropical Northwestern Atlantic	chl a	Erwin and Thacker, 2007
			Neopetrosia proxima (Duchassaing and Michelotti, 1864)	Candidatus Synechococcus spongiarum	Tropical East Pacific	cloning	Erwin and Thacker, 2008b
				Candidatus Synechococcus spongiarum	Tropical Northwestern Atlantic	cloning	Steindler et al., 2005
				cyanobacteria	Tropical Northwestern Atlantic	chl a measurements, pcr screening	Erwin and Thacker, 2007
			Neopetrosia subtriangularis (Duchassaing, 1850)	Candidatus Synechococcus spongiarum	Tropical Northwestern Atlantic	cloning	Erwin and Thacker, 2008b
				cyanobacteria	Tropical Northwestern Atlantic	Chl a measurements, histology-based cell counts of symbiotic cyanobacteria	Freeman and Thacker, 2011
				Aphanocapsa feldmannii-like	Tropical Northwestern Atlantic	unknown	Rützler, 1990	derived from Diaz et al., 2007
				Candidatus Synechococcus spongiarum	Tropical Northwestern Atlantic	cloning	Erwin and Thacker, 2007
			Neopetrosia rosariensis (Zea and Rützler, 1983)	Candidatus Synechococcus spongiarum	Tropical East Pacific	cloning	Erwin and Thacker, 2008b
				Candidatus Synechococcus spongiarum	Tropical Northwestern Atlantic	cloning	Erwin and Thacker, 2007
				Aphanocapsa feldmannii-like	Tropical Northwestern Atlantic	TEM	Vicente, 1990
			Petrosia sp.	Candidatus Synechococcus spongiarum	Western Indian Ocean	cloning	Steindler et al., 2005
			Petrosia (Petrosia) ficiformis (Poiret, 1789)	Halomicronema metazoicum	Mediterranean Sea	isolation	Caroppo et al., 2012	one isolate
				Synechococcus sp., Cyanobium sp., Leptolyngbya cfr., Leptolyngbya cfr. ectocarpii, Leptolyngbya sp.	Mediterranean Sea	isolation	Pagliara and Caroppo, 2011	seven isolates
				cyanobacteria	Mediterranean Sea	454 pyrosequencing	Schmitt et al., 2012
				Synechococcus feldmannii	Mediterranean Sea	454 pyrosequencing, TEM	Burgsdorf et al., 2014
				cyanobacteria	Mediterranean Sea	illumina	Thomas et al., 2016
				Aphanocapsa feldmannii-like	Mediterranean Sea	unknown	Sarà, 1966	derived from Diaz et al., 2007
				Synechococcus sp.	Mediterranean Sea	DGGE	Usher et al., 2004a
				Synechococcus sp.	Mediterranean Sea	DGGE	Usher et al., 2004b
				cyanobacteria	Mediterranean Sea	biochemical assay	Arillo et al., 1993
			Petrosia (Petrosia) pellasarca (de Laubenfels, 1934)	Aphanocapsa feldmannii-like	Tropical Northwestern Atlantic	TEM	Vicente, 1990
			Xestospongia sp.1	cyanobacteria	Tropical Northwestern Atlantic	Illumina	Thomas et al., 2016
			Xestospongia sp.2	Aphanocapsa feldmannii-like	Western Coral Triangle	unknown	Diaz et al., 2007
			Xestospongia sp.3	cyanobacteria	Northern New Zealand	Illumina	Thomas et al., 2016
			Xestospongia sp.4	Synechococcus-like, Synechocystis-like	Southwest Australian Shelf	autoflorence	Lemloh et al., 2009
			Xestospongia sp.5	cyanobacteria	Northern New Zealand	454 pyrosequencing	Schmitt et al., 2012
			Xestospongia sp.6	Candidatus Synechococcus spongiarum	Tropical Northwestern Atlantic	cloning	Erwin and Thacker, 2007
			Xestospongia bocatorensis Díaz, Thacker, Rützler and Piantoni, 2007	Oscillatoria spongeliae	Tropical Northwestern Atlantic	cloning	Thacker et al., 2007
				cyanobacteria	Tropical East Pacific	Illumina	Thomas et al., 2016
				cyanobacteria	Tropical Northwestern Atlantic	Illumina	Easson and Thacker, 2014
				Candidatus Synechococcus spongiarum	Tropical Northwestern Atlantic	cloning	Erwin and Thacker 2007
			Xestospongia muta (Schmidt, 1870)	Synechococcus, Prochlorococous Myxosarcina	Tropical Northwestern Atlantic	DGGE	Angermeier et al., 2011
				cyanobacteria	Tropical Northwestern Atlantic	qPCR assay, autoflorence, WGA	Bayer et al., 2014
				Candidatus Synechococcus spongiarum	Tropical East Pacific	cloning	Erwin and Thacker, 2008b
				cyanobacteria	Tropical Northwestern Atlantic	454 pyrosequencing	Schmitt et al., 2012
				cyanobacteria	Tropical Northwestern Atlantic	autoflorence	Gloeckner et al., 2014
				Synechococcaceae	Tropical Northwestern Atlantic	454 pyrosequencing	Fiore et al., 2013
				cyanobacteria	Tropical Northwestern Atlantic	cloning	Olson and Gao, 2013
				cyanobacteria	Tropical Northwestern Atlantic	Illumina	Thomas et al., 2016
				Synechococcus sp., Candidatus Synechococcus spongiarum	Tropical Northwestern Atlantic	cloning	Montalvo and Hill, 2011
				Aphanocapsa feldmannii-like, Candidatus Synechococcus spongiarum	Tropical Northwestern Atlantic	cloning	Rützler, 1990; Steindler et al., 2005
				Candidatus Synechococcus spongiarum	Tropical Northwestern Atlantic	cloning	Erwin and Thacker, 2007
			Xestospongia testudinaria (Lamarck, 1815)	cyanobacteria	Red Sea and Gulf of Aden	qPCR assay, autoflorence, WGA	Bayer et al., 2014
				cyanobacteria	Red Sea and Gulf of Aden	454 pyrosequencing	Lee et al., 2011
				cyanobacteria	Tropical Southwestern Pacific/Tropical Northwestern Atlantic	454 pyrosequencing	Schmitt et al., 2012
				Candidatus Synechococcus spongiarum	Java Transitional	454 pyrosequencing	de Voogd et al., 2015
				cyanobacteria	Tropical Southwestern Pacific/Red Sea and Gulf of Aden/Northeast Australian Shelf	Illumina	Thomas et al., 2016
				cyanobacteria	Red Sea and Gulf of Aden	TEM	Ryu et al., 2016
				Synechoccus sp.	Western Coral Triangle	cloning	Montalvo and Hill, 2011
				Aphanocapsa feldmannii-like	Eastern Coral Triangle/Western Coral Triangle	unknown	Diaz et al., 2007
			Xestospongia wiedenmayeri van Soest, 1980	Aphanocapsa feldmannii-like	Tropical Northwestern Atlantic	unknown	Diaz et al., 2007
		Phloeodictyidae	Calyx podatypa sp.	Aphanocapsa feldmannii-like	Tropical Northwestern Atlantic	unknown	Diaz et al., 2007
			Oceanapia sp.	cyanobacteria	Eastern Coral Triangle/Western Coral Triangle	unknown	Diaz et al., 2007
			Oceanapia amboinensis Topsent, 1897	Aphanocapsa raspaigella	Western Coral Triangle	unknown	Diaz et al., 2007
	Poecilosclerida	Chondropsidae	Chondropsis sp.	Oscillatoria spongeliae	Southwest Australian Shelf	DGGE, TEM	Lemloh et al., 2009
			Batzella melanos (de Laubenfels, 1954)	Synechocystis trididemni-like	Northeast Australian Shelf	unknown	Larkum et al., 1988	derived from Diaz et al., 2007
		Crambeidae	Crambe sp.	Aphanocapsa feldmannii-like	Mediterranean Sea	light microscopy, TEM	Wilkinson, 1980
			Crambe crambe (Schmidt, 1862)	cyanobacteria	Mediterranean Sea	Illumina	Thomas et al., 2016
			Monanchora sp.	cyanobacteria	Southwest Australian Shelf	autoflorence (medium signal)	Keesing et al., 2012
			Monanchora arbuscula (Duchassaing and Michelotti, 1864)	cyanobacteria	Tropical Northwestern Atlantic	chl a measurements	Erwin and Thacker, 2007
		Crellidae	Crella sp.	Synechococcus	Southwest Australian Shelf	DGGE	Lemloh et al., 2009
			Crella (Grayella) cyathophora Carter, 1869	Synechococcus, Prochlorococous	Red Sea and Gulf of Aden	454 pyrosequencing	Gao et al., 2015
				cyanobacteria	Red Sea and Gulf of Aden	cloning	Giles et al., 2013
			Crella (Pytheas) sp.	cyanobacteria	Southwest Australian Shelf	autoflorence (medium signal)	Keesing et al., 2012
		Coelosphaeridae	Lissodendoryx sp.	cyanobacteria	Northeast Australian Shelf	Illumina	Thomas et al., 2016
			Lissodendoryx (Anomodoryx) sp.	Synechococcus-like	Southwest Australian Shelf	autoflorence	Lemloh et al., 2009
			Lissodendoryx (Lissodendoryx) colombiensis Zea and van Soest, 1986	cyanobacteria	Tropical Northwestern Atlantic	Illumina	Easson and Thacker, 2014
				cyanobacteria	Tropical East Pacific	Illumina	Thomas et al., 2016
				cyanobacteria	Tropical Northwestern Atlantic	chl a measurements	Erwin and Thacker, 2007
		Hymedesmiidae	Hamigera sp.	Candidatus Synechococcus spongiarum	Northeast Australian Shelf	DGGE, cloning	Webster et al., 2013
			Phorbas sp.1	Synechocystis-like	Southwest Australian Shelf	autoflorence	Lemloh et al., 2009
			Phorbas sp.2	Aphanocapsa feldmannii-like, Aphanocapsa raspaigella-like	Mediterranean Sea	light microscopy, TEM	Wilkinson, 1980
			Phorbas fictitius (Bowerbank, 1866)	cyanobacteria	Lusitanian	Illumina	Thomas et al., 2016
			Phorbas plumosus (Montagu, 1814)	Prochlorococcus	Lusitanian	454 pyrosequencing	Alex and Antunes, 2015
		Dendoricellidae	Fibulia sp.	cyanobacteria	Southwest Australian Shelf	autoflorence (medium signal)	Keesing et al., 2012
		Esperiopsidae	Amphilectus fucorum (Esper, 1794)	Prochlorococcus	Lusitanian	454 pyrosequencing	Alex and Antunes, 2015
		Iotrochotidae	Iotrochota sp.	cyanobacteria	Sahul Shelf	Illumina	Thomas et al., 2016
			Iotrochota cf. baculifera Ridley, 1884	cyanobacteria	Southwest Australian Shelf	autoflorence (low signal)	Keesing et al., 2012
			Iotrochota birotulata (Higgin, 1877)	cyanobacteria	Tropical East Pacific	Illumina	Thomas et al., 2016
				cyanobacteria	Tropical Northwestern Atlantic	pcr screening	Erwin and Thacker, 2007
		Isodictyidae	Coelocarteria singaporensis (Carter, 1883)	Candidatus Synechococcus spongiarum	Northeast Australian Shelf	DGGE, cloning	Webster et al., 2013
				cyanobacteria	Northeast Australian Shelf/Eastern Coral Triangle	Illumina	Thomas et al., 2016
				?	Eastern Coral Triangle	unknown	Diaz et al., 2007	uncertain status according to authors
		Latrunculiidae	Latrunculia sp.	Aphanocapsa feldmannii-like	Western Coral Triangle	unknown	Diaz et al., 2007
		Microcionidae	Clathria sp.1	cyanobacteria	Western Indian Ocean	Illumina	Thomas et al., 2016
			Clathria sp.2	Aphanocapsa feldmannii-like	Mediterranean Sea	light microscopy, TEM	Wilkinson, 1980
			Clathria (Clathria) prolifera (Ellis and Solander, 1786)	Synechococcus, Cyanobacterium, Pseudanabaena, Phormidium	Cold Temperate Northwest Atlantic	cloning	Isaacs et al., 2009
			Clathria (Thalysias) sp.	Synechococcus	Southwest Australian Shelf	DGGE	Keesing et al., 2012
			Clathria (Thalysias) curacaoensis Arndt, 1927	cyanobacteria	Tropical Northwestern Atlantic	pcr screening	Erwin and Thacker, 2007
			Clathria (Thalysias) styloprothesis Hooper, 1996	Synechococcus	Southwest Australian Shelf	DGGE	Keesing et al., 2012
			Ophlitaspongia papilla Bowerbank, 1866	Prochlorococcus	Lusitanian	454 pyrosequencing	Alex and Antunes, 2015
		Mycalidae	Mycale (Arenochalina) laxissima (Duchassaing and Michelotti, 1864)	Lyngbya, Leptolyngbya, Cyanothece, Mastigocladus testaurum, Anabaena, Calothrix sp., Microcoleus, Hydrocoleum	Tropical Northwestern Atlantic	454 pyrosequencing	Zhang et al., 2014
				cyanobacteria	Tropical Northwestern Atlantic	illumina	Easson and Thacker, 2014
				cyanobacteria	Tropical Northwestern Atlantic	illumina	Thomas et al., 2016
				cyanobacteria	Tropical Northwestern Atlantic	pcr screening	Erwin and Thacker, 2007
			Mycale sp.	Synechocystis	Southwest Australian Shelf	DGGE	Lemloh et al., 2009
			Mycale (Mycale) armata Thiele, 1903	Synechococcus	Hawaii	cloning	Wang et al., 2009
			Mycale (Mycale) laevis (Carter, 1882)	cyanobacteria	Tropical Northwestern Atlantic	illumina	Easson and Thacker, 2014
				cyanobacteria	Tropical East Pacific	illumina	Thomas et al., 2016
				cyanobacteria	Tropical Northwestern Atlantic	chl a measurements (low concentration)	Erwin and Thacker, 2007
			Mycale (Mycale) lingua (Bowerbank, 1866)	cyanobacteria	Northern European Seas	illumina	Thomas et al., 2016
			Mycale (Naviculina) chungjae Lerner and Hajdu, 2002	Synechocystis spp.-like	Southern New Zealand	autoflorence, cloning	Webb and Mass, 2002
		Myxillidae	Myxilla sp.	cyanobacteria	Northern European Seas	illumina	Thomas et al., 2016
		Podospongiidae	Diacarnus erythraeanus Kelly-Borges and Vacelet, 1995	Candidatus Synechococcus spongiarum	Red Sea and Gulf of Aden	cloning, TEM	Oren et al., 2005
		Tedaniidae	Tedania (Tedania) ignis (Duchassaing and Michelotti, 1864)	Candidatus Synechococcus spongiarum	Tropical Northwestern Atlantic	cloning	Yang et al., 2011
				cyanobacteria	Tropical Northwestern Atlantic	illumina	Easson and Thacker, 2014
				cyanobacteria	Tropical Northwestern Atlantic/Tropical East Pacific	illumina	Thomas et al., 2016
			Tedania (Tedania) anhelans (Vio in Olivi, 1792)	cyanobacteria	Southeast Australian Shelf	454 pyrosequencing	Fan et al., 2012
			Trachytedania sp.1	Synechococcus	Southwest Australian Shelf	DGGE	Keesing et al., 2012
	Polymastiida	Polymastiidae	Polymastia sp.1	cyanobacteria	Lusitanian	454 pyrosequencing	Schmitt et al., 2012
			Polymastia sp.2	Prochlorococcus	Lusitanian	454 pyrosequencing	Alex and Antunes, 2015
			Polymastia agglutinans Ridley and Dendy, 1886	Prochlorococcus	Lusitanian	454 pyrosequencing	Alex and Antunes, 2015
			Polymastia penicillus (Montagu, 1814)	Prochlorococcus	Lusitanian	454 pyrosequencing	Alex and Antunes, 2015
	Scopalinida	Scopalinidae	Scopalina sp.	cyanobacteria	Southeast Australian Shelf	454 pyrosequencing	Fan et al., 2012
			Scopalina ruetzleri (Wiedenmayer, 1977)	cyanobacteria	Tropical Northwestern Atlantic	pcr screening	Erwin and Thacker, 2007
			Stylissa sp.1	Candidatus Synechococcus spongiarum	Northeast Australian Shelf	DGGE, cloning	Webster et al., 2013
			Stylissa sp.2	cyanobacteria	Northeast Australian Shelf	454 pyrosequencing	Fan et al., 2012
			Stylissa sp.3	cyanobacteria	Tropical Southwestern Pacific	Illumina	Thomas et al., 2016
			Stylissa carteri (Dendy, 1889)	cyanobacteria	Red Sea and Gulf of Aden	454 pyrosequencing	Lee et al., 2011
				cyanobacteria	Red Sea and Gulf of Aden	cloning	Giles et al., 2013
				cyanobacteria	Red Sea and Gulf of Aden	Illumina	Thomas et al., 2016
			Stylissa massa (Carter, 1887)	cyanobacteria	Tropical Northwestern Pacific	454 pyrosequencing	Schmitt et al., 2012
				cyanobacteria	Tropical Northwestern Pacific	Illumina	Thomas et al., 2016
			Svenzea tubulosa (Alcolado and Gotera, 1986)	Candidatus Synechococcus spongiarum	Tropical Northwestern Atlantic	cloning	Steindler et al., 2005
			Svenzea zeai (Alvarez, van Soest and Rützler, 1998)	Candidatus Synechococcus spongiarum	Tropical Northwestern Atlantic	cloning	Steindler et al., 2005
	Suberitida	Halichondriidae	Axinyssa sp.	Synechocystis spp.-like	Northeast Australian Shelf	unknown	Larkum et al., 1988	derived from Diaz et al., 2007
			Axinyssa aplysinoides (Dendy, 1922)	?	Eastern Coral Triangle	unknown	Diaz et al., 2007	uncertain status according to authors
			Ciocalypta sp.	cyanobacteria	Tropical Northwestern Atlantic	chl a measurements (low concentration)	Erwin and Thacker, 2007
			Halichondria sp.1	Synechococcus	South China Sea	cloning	Ouyang et al., 2010
			Halichondria sp.2	Aphanocapsa raspaigella-like	Mediterranean Sea	light microscopy, TEM	Wilkinson, 1980
			Halichondria (Halichondria) melanadocia de Laubenfels, 1936	cyanobacteria	Tropical Northwestern Atlantic	chl a measurements	Erwin and Thacker, 2007
			Halichondria (Halichondria) okadai (Kadota, 1922)	cyanobacteria	Warm Temperate Northwest Pacific	454 pyrosequencing	Abe et al., 2012
			Halichondria (Halichondria) panicea (Pallas, 1766)	cyanobacteria	Warm Temperate Northwest Pacific	DGGE	Park, 2015
				Prochlorococcus	Lusitanian	454 pyrosequencing	Alex and Antunes, 2015
				cyanobacteria	Northern European Seas	Illumina	Thomas et al., 2016
			Halichondria (Halichondria) phakellioides Dendy and Frederick, 1924	Synechococcophycideae, Oscillatoriophycideae, Nostocophycideae	Sahul Shelf	454 pyrosequencing	Buccella et al. 2014
				cyanobacteria	Sahul Shelf	Illumina	Thomas et al., 2016
			Halichondria (Halichondria) semitubulosa (Lamarck, 1814)	Aphanocapsa feldmannii-like	Mediterranean Sea	unknown	Sarà, 1966	derived from Diaz et al., 2007
			Hymeniacidon heliophila (Wilson, 1911)	Synechococcus sp.	Cold Temperate Northwest Atlantic	cloning	Thomas et al., 2016
			Hymeniacidon perlevis (Montagu, 1814)	Xenococcus-like, Acaryochloris sp., Synechococcus sp.	Lusitanian	cloning, TEM	Alex et al., 2012
			Hymeniacidon sinapium de Laubenfels, 1930	Arthrospira?	Cold Temperate Northwest Pacific	DGGE	Cao et al., 2012	Closest relative of sequence (147 bp) uncultured Arthrospira isolate (83%)
		Suberitidae	Caulospongia sp.	cyanobacteria	Southwest Australian Shelf	autoflorence (low signal)	Keesing et al., 2012
			Suberites aurantiacus (Duchassaing and Michelotti, 1864)	Synechococcus, Prochlorococcus	Hawaii	cloning	Zhu et al., 2008
			Suberites diversicolor Becking and Lim, 2009	cyanobacteria	Sahul Shelf	Illumina	Thomas et al., 2016
			Terpios hoshinota Rützler and Muzik, 1993	cyanobacteria	Warm Temperate Northwest Pacific	SEM	Nozawa et al., 2016
				Prochloron, Aphanocapsa sp.	Warm Temperate Northwest Pacific	cloning	Tang et al., 2011
				Candidatus Synechococcus spongiarum	Warm Temperate Northwest Pacific	TEM, cloning	Wang et al., 2012
				Myxosarcina sp.	Warm Temperate Northwest Pacific	isolation	Yu et al., 2015	one isolate
				cyanobacteria	South Kuroshio	TEM	Hirose and Murakami, 2011
	Tethyida	Tethyidae	Tethya sp.1	Synechococcus-like	Southwest Australian Shelf	autoflorence	Lemloh et al., 2009
			Tethya sp.2	cyanobacteria	Northeast Australian Shelf	Illumina	Thomas et al., 2016
			Tethya sp.3	Oscillatoria spongeliae-like	Mediterranean Sea	unknown	Sarà, 1966	derived from Diaz et al., 2007
			Tethya aurantium (Pallas, 1766)	cyanobacteria	Warm Temperate Northeast Pacific	cloning	Sipkema and Blanch, 2010
				Synechococcus sp., Cyanobacterium	Mediterranean Sea	cloning	Thiel et al., 2007
			Tethya bergquistae Hooper in Hooper and Wiedenmayer, 1994	cyanobacteria	Northern New Zealand	454 pyrosequencing	Cardenas et al., 2014
			Tethya orphei Sarà, 1990	Oscillatoria spongeliae	Central Indian Ocean Islands	SEM, TEM	Gaino et al., 2006
			Tectitethya crypta (de Laubenfels, 1949)	cyanobacteria	Tropical Northwestern Atlantic	chl a measurements (low concentration)	Erwin and Thacker, 2007
	Tetractinellida	Ancorinidae	Ancorina sp.	cyanobacteria	Northern New Zealand	454 pyrosequencing	Schmitt et al., 2012
			Asteropus sp.	cyanobacteria	Southwest Australian Shelf	autoflorence (medium signal)	Keesing et al., 2012
			Ecionemia alata (Dendy, 1924)	cyanobacteria	Northen New Zealand	454 pyrosequencing	Schmitt et al., 2012
				cyanobacteria	Northern New Zealand	454 pyrosequencing	Cardenas et al., 2014
				cyanobacteria	Northern New Zealand	Illumina	Thomas et al., 2016
			Jaspis sp.	cyanobacteria	Southwest Australian Shelf	autoflorence (medium signal)	Keesing et al., 2012
			Jaspis stellifera (Carter, 1879)	Aphanocapsa feldmannii-like	Northeast Australian Shelf	unknown	Diaz et al., 2007
			Psammastra sp.	Candidatus Synechococcus spongiarum	Southwest Australian Shelf	DGGE	Lemloh et al., 2009
			Rhabdastrella globostellata (Carter, 1883)	Synechococcus	Tropical Northwestern Pacific	454 pyrosequencing	Steinert et al., 2016
			Stelletta arenaria Bergquist, 1968	cyanobacteria	Northern New Zealand	Illumina	Thomas et al., 2016
				cyanobacteria	Northern New Zealand	454 pyrosequencing	Schmitt et al., 2012
			Stelletta clavosa Ridley, 1884	Aphanocapsa feldmannii-like	Eastern Coral Triangle	unknown	Diaz et al., 2007
			Stelletta kallitetilla (de Laubenfels, 1936)	Candidatus Synechococcus spongiarum	Tropical Northwestern Atlantic	cloning	Steindler et al., 2005
			Stelletta maori Dendy, 1924	cyanobacteria	Northern New Zealand	454 pyrosequencing	Schmitt et al., 2012
				cyanobacteria	Northern New Zealand	Illumina	Thomas et al., 2016
			Stelletta pudica (Wiedenmayer, 1977)	Candidatus Synechococcus spongiarum	Tropical Northwestern Atlantic	cloning	Steindler et al., 2005
		Theonellidae	Discodermia sp.	cyanobacteria	Tropical Northwestern Atlantic	Illumina	Thomas et al., 2016
			Discodermia dissoluta Schmidt, 1880	Aphanocapsa feldmannii-like	Tropical Northwestern Atlantic	unknown	Diaz et al., 2007
			Theonella sp.1	Aphanocapsa feldmannii-like	Western Coral Triangle	unknown	Diaz et al., 2007
			Theonella sp.2	Aphanocapsa feldmannii-like	Western Coral Triangle	unknown	Diaz et al., 2007
			Theonella sp.3	Oscillatoria spongeliae-like	Western Coral Triangle	unknown	Diaz et al., 2007
			Theonella conica (Kieschnick, 1896)	Aphanocapsa feldmannii-like, Oscillatoria spongeliae-like	Western Coral Triangle	unknown	Diaz et al., 2007
				Candidatus Synechococcus spongiarum	Western Indian Ocean	cloning	Steindler et al., 2005
			Theonella mirabilis (de Laubenfels, 1954)	Oscillatoria spongeliae-like	Western Coral Triangle	unknown	Diaz et al., 2007
			Theonella swinhoei Gray, 1868	cyanobacteria	Red Sea and Gulf of Aden	454 pyrosequencing	Schmitt et al., 2012
				Candidatus Synechococcus spongiarum	Red Sea and Gulf of Aden	454 pyrosequencing	Burgsdorf et al., 2015
				Prochloron spp.	Cold Temperate Northwest Pacific	cloning	Hentschel et al., 2002
				Aphanocapsa feldmannii-like	Red Sea and Gulf of Aden	TEM, chl a measurements	Wilkinson, 1978
				Candidatus Synechococcus spongiarum	Red Sea and Gulf of Aden	cloning	Steindler et al., 2005
		Thoosidae	Neamphius huxleyi (Sollas, 1888)	Aphanocapsa feldmannii-like	Eastern Coral Triangle	unknown	Diaz et al., 2007
		Azoricidae	Leiodermatium sp.	cyanobacteria	Eastern Coral Triangle	layer chromatography	Diaz et al., 2007
		Geodiidae	Geodia sp.1	cyanobacteria	Southwest Australian Shelf	autoflorence (medium signal)	Keesing et al., 2012
			Geodia sp.2	Aphanocapsa feldmannii-like	Tropical Northwestern Atlantic	unknown	Rützler, 1990	derived from Diaz et al., 2007
			Geodia neptuni (Sollas, 1886)	Aphanocapsa feldmannii-like	Tropical Northwestern Atlantic	unknown	Rützler, 1990	derived from Diaz et al., 2007
			Geodia papyracea Hechtel, 1965	Aphanocapsa feldmannii-like	Tropical Northwestern Atlantic	unknown	Rützler, 1990	derived from Diaz et al., 2007
			Erylus formosus Sollas, 1886	cyanobacteria	Tropical Northwestern Atlantic	Illumina	Easson and Thacker, 2014
				cyanobacteria	Western Coral Triangle	Illumina	Thomas et al., 2016
				cyanobacteria	Tropical Northwestern Atlantic	chl a measurements (low concentration)	Erwin and Thacker, 2007
			Penares aff. schulzei (Dendy, 1905)	Aphanocapsa feldmannii-like	Western Coral Triangle	unknown	Diaz et al., 2007
		Tetillidae	Paratetilla sp.	cyanobacteria	Sahul Shelf	Illumina	Thomas et al., 2016
			Cinachyrella sp.1	Synechoccocus	Tropical Northwestern Atlantic	454 pyrosequencing	Cuvelier et al., 2014
			Cinachyrella sp.2	cyanobacteria	Western Indian Ocean	illumina	Thomas et al., 2016
			Cinachyrella sp.3	Candidatus Synechococcus spongiarum	Tropical Northwestern Atlantic	cloning	Erwin and Thacker, 2007
			Cinachyrella alloclada (Uliczka, 1929)	cyanobacteria	Eastern Coral Triangle	illumina	Thomas et al., 2016
				cyanobacteria	Tropical Northwestern Atlantic	chl a measurements (low concentration)	Erwin and Thacker, 2007
			Cinachyrella australiensis (Carter, 1886)	cyanobacteria	Eastern Coral Triangle	layer chromatography	Diaz et al., 2007
			Craniella arb (de Laubenfels, 1930)	Aphanocapsa feldmannii-like	Cold Temperate Northeast Pacific	unknown	Diaz et al., 2007
	Verongiida	Aplysinellidae	Suberea azteca (Gómez and Bakus, 1992)	Aphanocapsa feldmannii-like	Warm Temperate Northeast Pacific	unknown	Diaz et al., 2007
			Suberea mollis (Row, 1911)	Oscillatoria spongeliae-like	Red Sea and Gulf of Aden	TEM, chl a measurements	Wilkinson, 1978
		Aplysinidae	Aiolochroia crassa (Hyatt, 1875)	cyanobacteria	Tropical Northwestern Atlantic	Illumina	Easson and Thacker, 2014
				cyanobacteria	Tropical East Pacific	Illumina	Thomas et al., 2016
				cyanobacteria	Tropical Northwestern Atlantic	pcr screening	Erwin and Thacker, 2007
			Aplysina sp.	Aphanocapsa feldmannii-like	Tropical Northwestern Atlantic	unknown	Diaz et al., 2007
			Aplysina aerophoba (Nardo, 1833)	cyanobacteria	Mediterranean Sea	qPCR assay, autoflorence, WGA	Bayer et al., 2014
				Candidatus Synechococcus spongiarum	Mediterranean Sea	DGGE	Usher et al., 2004b
				Candidatus Synechococcus spongiarum	Lusitanian	cloning	Erwin and Thacker, 2008b
				cyanobacteria	Mediterranean Sea	DGGE	Gerce et al., 2009
				cyanobacteria	Mediterranean Sea	454 pyrosequencing	Schmitt et al., 2012
				Candidatus Synechococcus spongiarum	Mediterranean Sea	DGGE	Sacristán-Soriano et al., 2011
				Candidatus Synechococcus spongiarum	Mediterranean Sea	454 pyrosequencing	Burgsdorf et al., 2015
				cyanobacteria	Mediterranean Sea	Illumina	Thomas et al., 2016
				cyanobacteria	Mediterranean Sea	autoflorence, FISH	Pfannkuchen et al., 2010
				Aphanocapsa feldmannii-like, Candidatus Synechococcus spongiarum	Mediterranean Sea	Mediterranean Sea	Sarà, 1966; Hentschel et al., 2002	Sarà, 1966: derived from Diaz et al., 2007
			Aplysina archeri (Higgin, 1875)	cyanobacteria	Tropical Northwestern Atlantic	454 pyrosequencing	Schmitt et al., 2012
				cyanobacteria	Tropical Northwestern Atlantic	autoflorence	Gloeckner et al., 2014
				cyanobacteria	Tropical Northwestern Atlantic	Illumina	Thomas et al., 2016
				Aphanocapsa feldmannii-like, Candidatus Synechococcus spongiarum	Tropical Northwestern Atlantic	cloning	Rützler, 1990; Steindler et al., 2005	Rützler, 1990: derived from Diaz et al., 2007
			Aplysina fulva (Pallas, 1766)	Candidatus Synechococcus spongiarum	Tropical Northwestern Atlantic	cloning	Erwin and Thacker, 2008a
				Candidatus Synechococcus spongiarum	Tropical Northwestern Atlantic	cloning	Erwin and Thacker, 2008b
				cyanobacteria	Tropical Northwestern Atlantic	Chl a measurements, histology-based cell counts of symbiotic cyanobacteria	Freeman and Thacker, 2011
				Candidatus Synechococcus spongiarum, Synechococcus sp.	Tropical Southwestern Atlantic	cloning	Hardoim et al., 2009
				Candidatus Synechococcus spongiarum	Tropical Northwestern Atlantic	cloning	Yang et al., 2011
				cyanobacteria	Tropical Northwestern Atlantic	Illumina	Easson and Thacker, 2014
				cyanobacteria	Tropical East Pacific	Illumina	Thomas et al., 2016
				Aphanocapsa feldmannii-like, Candidatus Synechococcus spongiarum	Tropical Northwestern Atlantic	cloning	Rützler 1990; Steindler et al., 2005	Rützler, 1990: derived from Diaz et al., 2007
				Candidatus Synechococcus spongiarum	Tropical Northwestern Atlantic	cloning	Erwin and Thacker, 2007
			Aplysina cauliformis (Carter, 1882)	Candidatus Synechococcus spongiarum	Tropical Northwestern Atlantic	cloning	Erwin and Thacker, 2008b
				cyanobacteria	Tropical Northwestern Atlantic	Chl a measurements, histology-based cell counts of symbiotic cyanobacteria	Freeman and Thacker, 2011
				cyanobacteria	Tropical Northwestern Atlantic	Illumina	Easson and Thacker, 2014
				Leptolyngbya, Candidatus Synechococcus spongiarum, Synechococcus, Prochlorococcus	Tropical Northwestern Atlantic	cloning, isolation	Olson et al., 2014	Leptolyngbya: one isolate
				cyanobacteria	Tropical East Pacific	Illumina	Thomas et al., 2016
				Aphanocapsa feldmannii-like, Candidatus Synechococcus spongiarum	Tropical Northwestern Atlantic	cloning	Rützler, 1990; Steindler et al., 2005	Rützler, 1990: derived from Diaz et al., 2007
				Candidatus Synechococcus spongiarum	Tropical Northwestern Atlantic	cloning	Erwin and Thacker, 2007
			Aplysina fistularis (Pallas, 1766)	Candidatus Synechococcus spongiarum	Tropical Northwestern Atlantic	cloning	Erwin and Thacker, 2008b
				Aphanocapsa feldmannii-like, Candidatus Synechococcus spongiarum	Tropical Northwestern Atlantic	cloning	Rützler, 1990; Steindler et al., 2005	Rützler, 1990: derived from Diaz et al., 2007
			Aplysina gerardogreeni Gómez and Bakus, 1992	Aphanocapsa feldmannii-like, Candidatus Synechococcus spongiarum	Warm Temperate Northeast Pacific	cloning	Diaz et al., 2007; Steindler et al., 2005
			Aplysina insularis (Duchassaing and Michelotti, 1864)	cyanobacteria	Tropical Northwestern Atlantic	autoflorence	Gloeckner et al., 2014
			Aplysina lacunosa (Lamarck, 1814)	Candidatus Synechococcus spongiarum	Tropical East Pacific	cloning	Erwin and Thacker, 2008b
				Candidatus Synechococcus spongiarum	Tropical Northwestern Atlantic	cloning	Erwin and Thacker, 2007
			Verongula gigantea (Hyatt, 1875)	Aphanocapsa feldmannii-like	Tropical Northwestern Atlantic	unknown	Rützler, 1990	derived from Diaz et al., 2007
			Verongula rigida (Esper, 1794)	Candidatus Synechococcus spongiarum	Tropical Northwestern Atlantic	cloning	Erwin and Thacker, 2008b
				Aphanocapsa feldmannii-like	Tropical Northwestern Atlantic	unknown	Rützler, 1990
				Candidatus Synechococcus spongiarum	Tropical Northwestern Atlantic	cloning	Erwin and Thacker, 2007
			Verongula reiswigi Alcolado, 1984	Aphanocapsa feldmannii-like	Tropical Northwestern Atlantic	unknown	Rützler, 1990	derived from Diaz et al., 2007
				Candidatus Synechococcus spongiarum	Tropical Northwestern Atlantic	cloning	Erwin and Thacker, 2007
		Ianthellidae	Ianthella basta (Pallas, 1766)	Synechococcus	Northeast Australian Shelf	cloning	Freckelton et al., 2012
				Candidatus Synechococcus spongiarum	Northeast Australian Shelf	454 pyrosequencing	Webster et al., 2010
				cyanobacteria	Tropical Southwestern Pacific/Tropical Northwestern Pacific	Illumina	Thomas et al., 2016
		Pseudoceratinidae	Aiolochroia crassa (Hyatt, 1875)	cyanobacteria	Tropical Northwestern Atlantic	454 pyrosequencing	Schmitt et al., 2012
			Pseudoceratina arabica (Keller, 1889)	Candidatus Synechococcus spongiarum	Western Coral Triangle	cloning	Erwin and Thacker, 2008b
Hexactinellida	Amphidiscosida	Pheronematidae	Pheronema raphanus Schulze, 1895	cyanobacteria	South China Sea	autoflorence	Drozdov et al., 2008
	Sceptrulophora	Aphrocallistidae	Aphrocallistes beatrix Gray, 1858	cyanobacteria	Tropical Northwestern Atlantic	Illumina	Thomas et al., 2016
Homoscleromorpha	Homosclerophorida	Plakinidae	Plakina trilopha Schulze, 1880	cyanobacteria	Northern New Zealand	454 pyrosequencing	Schmitt et al., 2012
			Plakinastrella onkodes Uliczka, 1929	cyanobacteria	Tropical Northwestern Atlantic	chl a measurements	Erwin and Thacker, 2007
			Plakortis sp.1	cyanobacteria	Tropical Northwestern Atlantic	autoflorence	Gloeckner et al., 2014
			Plakortis sp.2	cyanobacteria	Tropical Northwestern Atlantic	Illumina	Thomas et al., 2016
			Plakortis halichondrioides (Wilson, 1902)	cyanobacteria	Tropical Northwestern Atlantic	Illumina	Thomas et al., 2016
		Oscarellidae	Oscarella sp.	Prochloron spp.	Mediterranean Sea	light microscopy, TEM	Wilkinson, 1980
			Oscarella viridis Muricy, Boury-Esnault, Bézac and Vacelet, 1996	Synechococcus	Mediterranean Sea	cloning	Gloeckner et al., 2013
			Pseudocorticium jarrei Boury-Esnault, Muricy, Gallissian and Vacelet, 1995	cyanobacteria	Mediterranean Sea	Illumina	Thomas et al., 2016
